# Supplementary material for: Genetic structure and relationships within and between cultivated and wild korarima [Aframomum corrorima (Braun) P.C.M. Jansen] in Ethiopia as revealed by simple sequence repeat (SSR) markers
Source: BMC Genet. 2017 Aug 1;18:72. doi: 10.1186/s12863-017-0540-4 (PMC5540420; doi:10.1186/s12863-017-0540-4)
Supplement: Supplementary file 6 — Allele frequency data for all korarima populations across the 11 SSR loci. (XLSX 18 kb) [file 12863_2017_540_MOESM6_ESM.xlsx]

## Sheet: ALLELE FREQUENCY COMPARISON OVE
ALLELE FREQUENCY COMPARISON OVER POPULATIONS
Key to Population Names:
Pop1	Gore_C1
Pop2	Mizan Teferi _C1
Pop3	Mizan Teferi _C2
Pop4	Masha_1
Pop5	Masha_2
Pop6	Bonga_C1
Pop7	Bonga_C2
Pop8	Bonga_C3
Pop9	Metu_C1
Pop10	Tepi_C1
Pop11	Tepi_C2
Pop12	Jimma_C1
Pop13	Jimma_C2
Pop14	Jimma_C3
Pop15	Bonga_W
Pop16	Jimma-Gera_W
Pop17	Gummero_W
Pop18	Jimma_W
Pop19	Masha_W
Pop20	Metu_W
Pop21	Mizan-Teferi_W
Locus	Allele#	Size	Pop1	Pop2	Pop3	Pop4	Pop5	Pop6	Pop7	Pop8	Pop9	Pop10	Pop11	Pop12	Pop13	Pop14	Pop15	Pop16	Pop17	Pop18	Pop19	Pop20	Pop21	Overall	Private?
Afco_5	1	160	0.5	0.0625	0	0	0.125	0	0	0	0	0	0.1	0.0833	0.05	0.125	0.375	0.3333	0.2	0.4	0.4	0	0.1429	0.1232
Afco_5	2	165	0	0	0	0	0	0	0	0	0	0	0	0	0	0	0	0	0	0	0	0.5	0.1429	0.0176
Afco_5	3	167	0	0	0	0	0	0	0	0	0	0.0556	0	0	0	0	0	0	0	0	0	0.5	0	0.0141
Afco_5	4	169	0.25	0.25	0.5	0.5	0.375	0.4286	0.3	0.4286	0.5714	0.3889	0.3	0.25	0.45	0.25	0.3125	0.1667	0.35	0.2	0.1	0	0.2857	0.3345
Afco_5	5	171	0.25	0.6875	0.5	0.5	0.5	0.5714	0.7	0.5714	0.4286	0.5556	0.6	0.6667	0.5	0.625	0.3125	0.5	0.45	0.4	0.5	0	0.4286	0.5106
Afco_5	# samples:		2	8	9	2	8	7	5	7	7	9	10	6	10	8	8	6	10	5	5	3	7	142
Locus	Allele#	Size	Pop1	Pop2	Pop3	Pop4	Pop5	Pop6	Pop7	Pop8	Pop9	Pop10	Pop11	Pop12	Pop13	Pop14	Pop15	Pop16	Pop17	Pop18	Pop19	Pop20	Pop21	Overall	Private?
Afco_3	1	191	0	0	0.0556	0	0.0625	0	0	0.0556	0.1875	0	0	0	0	0	0	0	0	0	0	0	0.0714	0.0217
Afco_3	2	193	0.4	0.3125	0.2778	0.25	0.3125	0.5714	0.4167	0.5	0.1875	0.35	0.35	0.2143	0.2	0.5	0.1111	0.0556	0.0556	0	0.0833	0	0.2857	0.2702
Afco_3	3	196	0	0	0.1667	0	0	0	0	0	0.0625	0	0	0	0	0	0	0	0	0	0	0	0	0.0124
Afco_3	4	198	0.5	0.6875	0.5	0.75	0.5	0.4286	0.5833	0.4444	0.4375	0.6	0.55	0.7857	0.75	0.5	0.3889	0.5556	0.8889	0.5833	0.4167	0.8333	0.5	0.5683
Afco_3	5	200	0.1	0	0	0	0.125	0	0	0	0.125	0.05	0.1	0	0.05	0	0.5	0.3889	0.0556	0.4167	0.5	0.1667	0.1429	0.1273
Afco_3	# samples		10	8	9	2	8	7	6	9	8	10	10	7	10	8	9	9	9	6	6	3	7	161
Locus	Allele#	Size	Pop1	Pop2	Pop3	Pop4	Pop5	Pop6	Pop7	Pop8	Pop9	Pop10	Pop11	Pop12	Pop13	Pop14	Pop15	Pop16	Pop17	Pop18	Pop19	Pop20	Pop21	Overall	Private?
Afco_21	1	250	0	0	0	0	0	0	0	0	0	0	0	0	0	0	0	0	0	0	0	0.5	0.0833	0.0135
Afco_21	2	252	0.4444	0.25	0.625	0.5	0.375	0.5	0.4167	0.5	0.4375	0.4	0.35	0.1667	0.3333	0.3889	0.2857	0.2143	0.35	0	0.25	0.5	0.4167	0.375
Afco_21	3	254	0.4444	0.4375	0.375	0.5	0.5	0.5	0.4167	0.5	0.375	0.5	0.5	0.8333	0.6667	0.6111	0.4286	0.4286	0.45	0.125	0.25	0	0.3333	0.4662
Afco_21	4	260	0.1111	0.3125	0	0	0.125	0	0.1667	0	0.1875	0.1	0.15	0	0	0	0.2857	0.3571	0.2	0.875	0.5	0	0.1667	0.1453
Afco_21	# samples		9	8	8	2	8	7	6	9	8	10	10	6	9	9	7	7	10	4	2	3	6	148
Locus	Allele#	Size	Pop1	Pop2	Pop3	Pop4	Pop5	Pop6	Pop7	Pop8	Pop9	Pop10	Pop11	Pop12	Pop13	Pop14	Pop15	Pop16	Pop17	Pop18	Pop19	Pop20	Pop21	Overall	Private?
Afco_15	1	256	0	0	0	0	0	0	0	0	0	0	0	0	0	0	0	0	0	0	0	0	0.0833	0.0036	Mizan Tef
Afco_15	2	258	0.3333	0.5	0.6111	0.5	0.4286	0.5	0.5	0.5	0.5714	0.3889	0.3889	0.5	0.4	0.4375	0.5	0.3	0.4375	0.5	0.3333	0	0.4167	0.4416
Afco_15	3	260	0.6667	0.5	0.3889	0.5	0.5714	0.5	0.5	0.5	0.4286	0.6111	0.6111	0.5	0.6	0.5625	0.5	0.7	0.5625	0.5	0.6667	0	0.5	0.5328
Afco_15	4	262	0	0	0	0	0	0	0	0	0	0	0	0	0	0	0	0	0	0	0	1	0	0.0219	Metu Wild
Afco_15	# samples		9	7	9	2	7	7	5	9	7	9	9	6	10	8	5	5	8	3	3	3	6	137
Locus	Allele#	Size	Pop1	Pop2	Pop3	Pop4	Pop5	Pop6	Pop7	Pop8	Pop9	Pop10	Pop11	Pop12	Pop13	Pop14	Pop15	Pop16	Pop17	Pop18	Pop19	Pop20	Pop21	Overall	Private?
Afco_2	1	212	0.45	0.5625	0.7222	1	0.375	0.5	0.4286	0.5556	0.625	0.5	0.75	0.875	0.75	0.65	0.1875	0	0	0.5	0.1667	0	0.4375	0.4667
Afco_2	2	214	0	0	0.0556	0	0.125	0	0.1429	0	0.0625	0.0714	0.25	0	0	0	0.25	0.3333	0.4	0.3333	0.4167	0.25	0.0625	0.1185
Afco_2	3	220	0.45	0.4375	0.2222	0	0.4375	0.3571	0.2857	0.4444	0.25	0.2857	0	0.125	0.25	0.35	0.375	0.0833	0.1	0	0	0.25	0.25	0.2741
Afco_2	4	226	0	0	0	0	0	0	0	0	0	0	0	0	0	0	0	0	0	0	0	0.5	0	0.0074	Metu_W
Afco_2	5	228	0	0	0	0	0	0	0	0	0.0625	0.1429	0	0	0	0	0	0.0833	0.4	0	0	0	0	0.0296
Afco_2	6	236	0	0	0	0	0	0	0	0	0	0	0	0	0	0	0	0	0	0	0	0	0.0625	0.0037	Mizan_Tefweri_W
Afco_2	7	240	0.1	0	0	0	0.0625	0.1429	0.1429	0	0	0	0	0	0	0	0.1875	0.3333	0.1	0.1667	0.4167	0	0.1875	0.0926
Afco_2	8	242	0	0	0	0	0	0	0	0	0	0	0	0	0	0	0	0.1667	0	0	0	0	0	0.0074	Jimma-Gera_W
Afco_2	# samples		10	8	9	1	8	7	7	9	8	7	4	4	2	10	8	6	5	6	6	2	8	135
Locus	Allele#	Size	Pop1	Pop2	Pop3	Pop4	Pop5	Pop6	Pop7	Pop8	Pop9	Pop10	Pop11	Pop12	Pop13	Pop14	Pop15	Pop16	Pop17	Pop18	Pop19	Pop20	Pop21	Overall	Private?
Afco_19	1	356	1	1	1	1	1	1	1	1	1	0.8571	1	1	1	1	1	0.6667	1	1	1	0	0.6667	0.9386
Afco_19	2	358	0	0	0	0	0	0	0	0	0	0	0	0	0	0	0	0	0	0	0	1	0	0.0263	Metu_W
Afco_19	2	360	0	0	0	0	0	0	0	0	0	0.1429	0	0	0	0	0	0.3333	0	0	0	0	0	0.0175
Afco_19	4	364	0	0	0	0	0	0	0	0	0	0	0	0	0	0	0	0	0	0	0	0	0.3333	0.0175	Mizan_Tefweri_W
Afco_19	# samples		4	6	8	2	7	6	5	8	8	7	7	1	9	7	5	3	7	3	2	3	6	114
Locus	Allele#	Size	Pop1	Pop2	Pop3	Pop4	Pop5	Pop6	Pop7	Pop8	Pop9	Pop10	Pop11	Pop12	Pop13	Pop14	Pop15	Pop16	Pop17	Pop18	Pop19	Pop20	Pop21	Overall	Private?
Afco_8	1	229	1	1	1	1	1	1	1	1	1	1	1	1	1	1	1	0.8	1	1	1	0	0.7143	0.9577
Afco_8	2	235	0	0	0	0	0	0	0	0	0	0	0	0	0	0	0	0	0	0	0	0	0.2857	0.0141	Mizan_Tefweri_W
Afco_8	3	243	0	0	0	0	0	0	0	0	0	0	0	0	0	0	0	0.2	0	0	0	0.5	0	0.0176
Afco_8	4	245	0	0	0	0	0	0	0	0	0	0	0	0	0	0	0	0	0	0	0	0.5	0	0.0106	Metu_W
Afco_8	# samples		9	8	9	2	7	7	6	8	8	10	9	5	10	8	5	5	9	4	3	3	7	142
Locus	Allele#	Size	Pop1	Pop2	Pop3	Pop4	Pop5	Pop6	Pop7	Pop8	Pop9	Pop10	Pop11	Pop12	Pop13	Pop14	Pop15	Pop16	Pop17	Pop18	Pop19	Pop20	Pop21	Overall	Private?
Afco-22	1	449	0	0	0	0	0	0	0	0	0	0	0	0	0	0	0	0	0	0	0	0.5	0	0.0115	Metu_W
Afco-22	2	451	0.2778	0.25	0.375	0.5	0.4286	0.3571	0.5	0.4444	0.375	0.3333	0.2778	0.4	0.45	0.3333	0.125	0	0.2857	0.5	0	0.5	0	0.3346
Afco-22	3	453	0.7222	0.75	0.625	0.5	0.5714	0.6429	0.5	0.5556	0.625	0.6667	0.7222	0.6	0.55	0.6667	0.875	1	0.7143	0.5	1	0	0.75	0.6423
Afco-22	4	455	0	0	0	0	0	0	0	0	0	0	0	0	0	0	0	0	0	0	0	0	0.25	0.0115	Mizan -Teferi_W
Afco-22	# samples		9	8	8	2	7	7	5	9	8	9	9	5	10	9	4	2	7	2	1	3	6	130
Locus	Allele#	Size	Pop1	Pop2	Pop3	Pop4	Pop5	Pop6	Pop7	Pop8	Pop9	Pop10	Pop11	Pop12	Pop13	Pop14	Pop15	Pop16	Pop17	Pop18	Pop19	Pop20	Pop21	Overall	Private?
Afco_11	1	240	0	0	0.1	0	0.1111	0	0	0	0.1111	0	0.1	0	0	0.1111	0.1667	0	0	0	0	0	0	0.04
Afco_11	2	244	0	0.0625	0	0	0	0	0	0	0	0	0	0	0	0	0	0	0	0	0	0	0	0.0033	Mizan -Teferi_W
Afco_11	3	247	0	0	0	0	0	0	0	0	0	0	0	0	0	0	0	0	0	0	0	0	0.1429	0.0067	Mizan -Teferi_W
Afco_11	4	249	0	0	0	0	0	0	0	0	0	0	0	0	0	0	0	0	0	0	0	0	0.1429	0.0067	Mizan -Teferi_W
Afco_11	5	253	0.5556	0.4375	0.45	0.5	0.4444	0.625	0.6	0.5	0.4444	0.5	0.45	0.5	0.5	0.6111	0.5	0.6	0.5	0.625	0.6667	0	0.3571	0.4967
Afco_11	6	256	0.1667	0	0.05	0	0.2222	0.0625	0.1	0.0556	0	0	0	0	0	0	0	0	0.0625	0	0	0	0	0.04
Afco_11	7	258	0.2778	0.5	0.4	0.5	0.2222	0.3125	0.3	0.4444	0.4444	0.5	0.45	0.5	0.5	0.2778	0.3333	0.4	0.4375	0.375	0.3333	0.5	0.3571	0.3967
Afco_11	8	260	0	0	0	0	0	0	0	0	0	0	0	0	0	0	0	0	0	0	0	0.5	0	0.01	Metu_W
Afco_11	# samples		9	8	10	2	9	8	5	9	9	10	10	6	10	9	6	5	8	4	3	3	7	150
Locus	Allele#	Size	Pop1	Pop2	Pop3	Pop4	Pop5	Pop6	Pop7	Pop8	Pop9	Pop10	Pop11	Pop12	Pop13	Pop14	Pop15	Pop16	Pop17	Pop18	Pop19	Pop20	Pop21	Overall	Private?
Afco_14	1	280	0.5	0.5	1	~~~~~~	0.5	0.5	1	0	1	1	0.3333	0.5	~~~~~~	1	1	1	1	1	1	~~~~~~	~~~~~~	0.7414
Afco_14	2	285	0.5	0.5	0	~~~~~~	0.5	0.5	0	1	0	0	0.6667	0.5	~~~~~~	0	0	0	0	0	0	~~~~~~	~~~~~~	0.2586
Afco_14	# samples		2	2	2	~~~~~~	2	1	1	1	1	1	3	2	~~~~~~	1	3	2	2	1	2	~~~~~~	~~~~~~	29
Locus	Allele#	Size	Pop1	Pop2	Pop3	Pop4	Pop5	Pop6	Pop7	Pop8	Pop9	Pop10	Pop11	Pop12	Pop13	Pop14	Pop15	Pop16	Pop17	Pop18	Pop19	Pop20	Pop21	Overall	Private?
Afco_6	1	230	0	0	0	0	0	0	0	0	0	0	0	0	0	0	0	0	0	0	0	0.5	0	0.011	Metu_W
Afco_6	2	232	0.6111	0.625	0.65	0.5	0.6429	0.5714	0.5	0.6111	0.5714	0.65	0.6667	0.5	0.55	0.8	0.8	0.8	0.6875	0.8333	1	0.5	0.5	0.6287
Afco_6	3	236	0	0	0	0	0	0	0	0	0	0	0	0	0	0	0	0	0	0	0	0	0.1429	0.0074	Mizan -Teferi_W
Afco_6	4	238	0	0	0	0	0	0	0	0	0	0	0	0	0	0	0	0	0	0	0	0	0.1429	0.0074	Mizan -Teferi_W
Afco_6	5	253	0.3889	0.375	0.35	0.5	0.3571	0.4286	0.5	0.3889	0.4286	0.35	0.3333	0.5	0.45	0.2	0.2	0.2	0.3125	0.1667	0	0	0.2143	0.3456
Afco_6	# samples		9	8	10	2	7	7	5	9	7	10	9	6	10	5	5	5	8	3	1	3	7	136
